# Supplementary material for: Genomic Features and Niche-Adaptation of Enterococcus faecium Strains from Korean Soybean-Fermented Foods
Source: PLoS One. 2016 Apr 12;11(4):e0153279. doi: 10.1371/journal.pone.0153279 (PMC4829236; doi:10.1371/journal.pone.0153279)
Supplement: S1 Table — (XLS) [file pone.0153279.s002.xls]

## Sheet: S1 Table
S1 Table. Clinical and non-clinical E. faecium strains used in this study.
No.	Groups	Strains	Isolation Origins
1	Clinical strains	1141733	Hospitalized patient, blood culture
2	Clinical strains	1230933	Hospitalized patient, wound swab
3	Clinical strains	1231408	Hospitalized patient, blood culture
4	Clinical strains	1231410	Human skin and soft tissue infection
5	Clinical strains	1231501	Hospitalized patient, blood culture
6	Clinical strains	1231502	Hospitalized patient, blood culture
7	Clinical strains	Aus0004	Human liver transplant recipient, blood
8	Clinical strains	C1904	Human Blood
9	Clinical strains	C309	Human peritoneal drainage fluids
10	Clinical strains	C497	Human Blood
11	Clinical strains	C68	Hospitalized patient, blood culture
12	Clinical strains	D344SRF	Human, isolation site not specified
13	Clinical strains	DO	Human endocarditis infection. Two genome versions were used here.
14	Clinical strains	E0120	Hospitalized patient, Clin_isol, Ascites
15	Clinical strains	E0333	Hospitalized patient, Clin_isol, Blood
16	Clinical strains	E1162	Hospitalized patient, Clin_isol, Blood
17	Clinical strains	E1185	Hospitalized patient, Clin_isol, Blood
18	Clinical strains	E1258	Hospitalized patient, Clin_isol, Blood
19	Clinical strains	E1321	Hospitalized patient, Clin_isol, Catheter
20	Clinical strains	E1392	Hospitalized patient, Clin_isol
21	Clinical strains	E1620	Hospitalized patient, Clin_isol, Blood
22	Clinical strains	E1623	Hospitalized patient, Clin_isol, Pus
23	Clinical strains	E1626	Hospitalized patient, Clin_isol, Peritoneal fluid
24	Clinical strains	E1636	Hospitalized patient, Clin_isol, Blood
25	Clinical strains	E1644	Hospitalized patient hospital-outbreak DE-1, Catheter urine
26	Clinical strains	E1679	Hospitalized patient hospital-outbreak BR-1, Catheter
27	Clinical strains	E1731	Hospitalized patient, Clin_isol, Blood
28	Clinical strains	E1904	Hospitalized patient, Clin_isol, urine
29	Clinical strains	E1972	Hospitalized patient, Blood
30	Clinical strains	E2297	Hospitalized patient, Clin_isol, urine
31	Clinical strains	E2369	Hospitalized patient, Clin_isol, wound
32	Clinical strains	E2560	Hospitalized patient, Clin_isol, Blood
33	Clinical strains	E2620	Hospitalized patient, Clin_isol, Blood
34	Clinical strains	E2883	Hospitalized patient, Clin_isol, Blood
35	Clinical strains	E3083	Hospitalized patient, Clin_isol, Blood
36	Clinical strains	E3346	Hospitalized patient, Clin_isol, Blood
37	Clinical strains	E3548	Hospitalized patient, Clin_isol, Blood
38	Clinical strains	E417	Human Blood
39	Clinical strains	ERV161	Human Blood
40	Clinical strains	P1123	Human Blood
41	Clinical strains	P1190	Human Blood
42	Clinical strains	P1986	Human Blood
43	Clinical strains	R446	Human Blood
44	Clinical strains	TC6	Conjugant
45	Clinical strains	TX0082	Human endocarditis, blood
46	Clinical strains	TX0133A	Human clinical isolate, blood
47	Clinical strains	TX0133a01	Human clinical isolate, in the inhibition zone, blood
48	Clinical strains	TX0133a04	Human clinical isolate, outside the inhibition zone, blood
49	Clinical strains	TX0133B	Human clinical isolate, blood
50	Clinical strains	TX0133C	Human clinical isolate, blood
51	Clinical strains	U0317	Human clinical isolate, Urinary tract infection (urine)
52	Non-clinical strains	Com12	Healthy human volunteer, feces
53	Non-clinical strains	Com15	Healthy human volunteer, feces
54	Non-clinical strains	E0045	Chicken feces
55	Non-clinical strains	E0164	Turkey feces
56	Non-clinical strains	E0269	Turkey feces
57	Non-clinical strains	E0679	Pig feces
58	Non-clinical strains	E0680	Pig feces
59	Non-clinical strains	E0688	Pig feces
60	Non-clinical strains	E1007	Non-hospitalized community-survey, feces
61	Non-clinical strains	E1039	Non-hospitalized community-survey, feces
62	Non-clinical strains	E1050	Non-hospitalized community-survey, feces
63	Non-clinical strains	E1071	Hospitalized patient hospital-survey, feces, not related to enterococcal infection outbreak
64	Non-clinical strains	E1133	Hospitalized patient hospital-survey, feces
65	Non-clinical strains	E1552	Hospitalized patient hospital-survey, feces
66	Non-clinical strains	E1573	Bison feces
67	Non-clinical strains	E1574	Dog feces
68	Non-clinical strains	E1575	Chicken feces
69	Non-clinical strains	E1576	Ostrich feces
70	Non-clinical strains	E1578	Mini pig feces
71	Non-clinical strains	E1590	Non-hospitalized community-survey, feces
72	Non-clinical strains	E1604	Cheese
73	Non-clinical strains	E1613	Fish burger
74	Non-clinical strains	E1622	Mouse feces
75	Non-clinical strains	E1627	Hospitalized patient hospital-survey, feces
76	Non-clinical strains	E1630	River water
77	Non-clinical strains	E1634	River water
78	Non-clinical strains	E1861	Hospitalized patient hospital-survey, feces
79	Non-clinical strains	E2039	Hospitalized patient, K-spitze
80	Non-clinical strains	E2071	Poultry
81	Non-clinical strains	E2134	Chicken
82	Non-clinical strains	E4215	Chicken
83	Non-clinical strains	E422	Human urogenital tract
84	Non-clinical strains	E4389	Dog feces
85	Non-clinical strains	E4452	Dog feces
86	Non-clinical strains	E4453	Dog feces
87	Non-clinical strains	E6012	Hospitalized patient hospital-survey, recturm
88	Non-clinical strains	E6045	Hospitalized patient hospital-survey, recturm
89	Non-clinical strains	E980	Healthy human volunteer, feces
90	Non-clinical strains	ERV1	Human airways
91	Non-clinical strains	ERV102	Human oral cavity
92	Non-clinical strains	ERV165	Human GIT
93	Non-clinical strains	ERV168	Human Skin
94	Non-clinical strains	ERV26	Human airways
95	Non-clinical strains	LCTEF128	Human bronchoalveolar lavage
96	Non-clinical strains	NRRL B-2354	Dairy utensils
97	Non-clinical strains	P1137	Human Skin
98	Non-clinical strains	P1139	Human urogenital tract
99	Non-clinical strains	PC41	Food, Mongolian yogurt (Tarag)
100	Non-clinical strains	S447	Human urogenital tract
101	Non-clinical strains	TX1330	Healthy human community volunteer, feces
102	Non-clinical strains	TX1337RF	Human GIT
103	Non-clinical strains	V689	Human Skin
