# Supplementary material for: Genomic Features and Niche-Adaptation of Enterococcus faecium Strains from Korean Soybean-Fermented Foods
Source: PLoS One. 2016 Apr 12;11(4):e0153279. doi: 10.1371/journal.pone.0153279 (PMC4829236; doi:10.1371/journal.pone.0153279)
Supplement: S2 Table — (XLS) [file pone.0153279.s003.xls]

## Sheet: S2 Table
S2 Table. Frequency of genes in soybean (SB), clinical (CL), and non-clinical (NC) isoates.
Classification	Ortholog_ID	Frequency			Products	ProteinID	Clusters	CDS Sequence	P values (Fisher's Exact Test)
		SB (N=10)	CL (N=52)	NC (N=52)		(NCBI)			CL vs SB	NC vs SB
Enriched	Ortholog_11575	7	2	1	hypothetical protein	ABB46267.1	-	ATGAAATGTAACTATATCAAGCCTATATTATATAAAATCATTCTACTATTTTGGTTCTTTCTTTTGTTTAAGAGCTTCTACAAATATGATTTATCCAAATATCAATATTTTTTAACGGTTATGAGTCCAAAAGAAGCTTTTATTAGTCAAAAGTAA	0.000391643	0.00011176
Enriched	Ortholog_4127	7	3	5	hypothetical protein	EEV51843.1	-	ATGGGTTTTGGAAGCATTCAAATCAGCATAGCTCTAAAACATGTTACATTTACATCTTCAAACAATTCATGTTTTGGAAGCATTCAAATCAGCATAGCTCTAAAACTTGATTTTTTGTCACTTATTCATAGTAAATGTTTTGGAAGCATTCAAATCAGCATAGCTCTAAAACGTTACAAGTAG	0.00102138	0.0041823
Enriched	Ortholog_11793	9	5	5	hypothetical protein	EEV56279.1	-	TTGATTTCAGGAAATTTCATTTTAAATTTAGTAGCGAAACATAAAAAAGGGGCTGTGACACGTCGTTTGTCACAGCCCCTTTATTCCGAATATGTTCAAAAGCTTGCATCTGAGGTAATAAGCCTAACTAAACGAAAAATAGGAAGAGCTATTTTTGTTTGGCTGTTCTTATTACTTGATGCAGGACAGCTTTTTCACAACCTCTTTATAAAGCTTTCTTATGCCATTAGAATCGAAGGATCAATCCAAGTCTCTATTCGATCACCAGTACGCCTTCTTTTAATGCAAATGGATTTTGATCGTTGA	0.000619243	0.000619243
Enriched	Ortholog_9106	7	3	5	hypothetical protein	EEV59588.1	-	TTGTTTTGGAAGCATTCAAATCAGCATAGCTCTAAAACTGACGTGTCTAAAGCATATGGTTTACCAACGTTTTGGAAGCATTCAAATCAGCATAGCTCTAAAACTATTGAAGTGGTTGAAATACTATTACACAAGTTTTGGAAGCATTCAAATCAGCATAGCTCTAAAACCTCGCAGAAAAAATTTTTCCGTCAATGTTTCATAATCACGCTACTCGTTCATAGCAAAACTTCAGCTTTGAACGCTTCTCTTTTTTACCATTATACCATGTTTTCCAAGTTCAAGAAATAG	0.00102138	0.0041823
Enriched	Ortholog_2955	9	4	8	hypothetical protein	EEV60548.1	-	CTGAAGTTGATGAAAAGACTTAATATCGACAAATCTCTATATTTTTCTATATATGGAATTGGATCAATGGATGTTCATGGAACTGGCACTATTAATCATATTGCATCAAATATTGGAATAGAATCGGCGTTACAAATACATGTATTGGAAAAACTATCATTTGTGATAACTTTAGATACTTTGAAAGTAATAAAAGAATTCTATAGATGTAACATCGAGAGAGTGTAA	0.000289174	0.00345469
Enriched	Ortholog_7388	10	5	9	hypothetical protein	EEV60720.1	-	TCAAAGAAATATATGAAGCAAAGAGGTCGTGAAAAAGCTGCCCTGCATCAAGTGATAAGAACAGGCAACCAAAAACAGCTTCTCGTGTTTTTGATTTGGCAGGACTTGTCCCCACAAATGCAAGCTTTTGAGCCTGCTGCCCAATTCTGTGCCATAAGGATCAAAATAGAAAAACAGTTCGCTGCATGTTATAAAAGAATTGAAGTACCTGATTTTCAAAAATAGGATAAAAAGTCGTCCCTTTTTGGCGCGACTTTTTATCCTATTTTTTAGTAATACAGTCATATGTTGTAAGGAGGAACTACAAAATACAGTACACGAATTTCCCTTGATCATTAACTGCTTTTCTGACCGTGGCAGTACCAT	0.000239163	0.00444284
Enriched	Ortholog_6418	8	2	6	hypothetical protein	EEV62754.1	-	TTGAATAGAGTATTTTTTAGAAAAAAAGAAAGAGAACGGGAAAATCATCCCGGTCTCTTCAGTCCTCCAAACGTCTATTTTGTCCGATTTCTTATAAATGAATCATGTGTAAAAGGTGGATCAGGTACAGAATCAACAATGGAGCGCTATTTATTTTTTGAAAATAAAAAAGTAGTGATTCCATGA	0.000121756	0.00292973
Enriched	Ortholog_8755	9	1	7	hypothetical protein	EEV62823.1	-	ATGCCAAAAGAAGATATTGCAAATTCACCAGATTATAGGCAAGAAACACTATTAGATAAAATGATCAATGAGATTAAAGACCCTACAACAAAAAATCTTGCAGCACAACTCCGAGATAATATAAATGTTATGGAAAGTACACCCAAACATGGAAAACATACACCTGAATACAAAATAGTTGAAGATAACAAGGTATATGCGAAGGCAGAATTAAAAGCATCAAAATTACGAGAAGAACTGAAAACACGAGCACCAGAAATATTAAAGACCTTTGATAATACTAGAAAAACAATGGCGAAACAAAAGGCACAACAGAAGCAAAAAGAACAATCATTTAAAAAACAAGAGGCAAAACAAGAGACCAGTTTAAATGATTTTAAGTCGCTGCTAGCTAAACAA…	9.30306e-06	0.00209779
Missing	Ortholog_2348	0	51	45	hypothetical protein	EFF21955.1	-	TTGCCTTTTTATCATATTATCAAAGAAAGTCAATTACTTGATGAATCAGGAACCAATTTAGTCAGATGTAGAAAATGTTGTATGGATCTAAAGAAAATTCTCAAGCAGCGTTTCGTAACGGATAATTGGTATTATCTGCCTATCTATGTTTTACCTTTAGAAAAATAA	0.0019375	0.00471439
Enriched	Ortholog_12889	10	4	8	hypothetical protein	EFF24202.1	-	ATGGATTCGGGATTTTTATGGAATATAACAAGTACAGTGTTGGCATTATTTATACCAATTGCTACATTTTTATTTGAAAATGAGAATGCTGTTGATTGGGATAAAATGGTAGTATTTGATCAAGTTATAAAAATAAAAAAACTGTCTTTTGGACTAATATTGTTAACATTGCCTTTACTTTTCTATCAAACAAATTCAGCAAGTAATGAGTTTTATAGAAAACTTAACTGTATAGTACTTCTTTTATATGTAATCGGCATAAGCTTATCTATTCTATCGTTAGTTAGGTGCTATTTTTGGATTATTAACAAGCGTACTTATTCAAAAAACAATTCTAGTGAAACCGTTAAATATAGAACAGAATGTAGGAAAAGATATATTAGTAACTTATCCAAGAAT…	0.000105802	0.00153242
Enriched	Ortholog_9549	10	4	5	hypothetical protein	EFF38771.1	-	ATGGTGGTTATAACAAAAAATGAATTAATGAAATTAGGTTATGGGAAGTATCAGTCTGAGAGAATCATACGACAGGCAAAAGCAATTATGGTTTCAAAAAGCTATACCTATTACGAAAATAGAAGATTAGGACTAGTACCTGTTGAATCTGTAGAAGAAGTTTTAGGTATGAAGATAGAGGTAGAGGAGGATTTTCAGAATCATGGTTAA	0.000105802	0.000239163
Missing	Ortholog_4373	0	49	45	PTS alpha-glucoside transporter subunit IIBC, mannose permease IIC component	EFK76073.1	-	ATGTCTGTTATATCAATTATTTTAGTTTTACTCGTTGCCTTTCTAGCTGGTATGGAAGGGATTTTGGATGAGTTCCAATTCCACCAACCGTTAGTAGCATGTACATTAATCGGATTAGTTACTGGTAATTTAGAAGCCGGAATTGTTTTAGGTGGTACTTTACAAATGATCGCGTTAGGTTGGGCGAACATCGGGGCTGCCGTTGCACCGGATGCCGCTTTAGCATCTGTTGCCTCAGCAATTATTTTAGTTTTAGGTGGCCAAGGTGTTAAAGGTGTTCCTTCAGCGATTGCCATCGCAGTTCCTTTAGCGGTTGCAGGTTTGTTCTTAACAATGATCGTTCGGACAGTTGCGGTTCCAATCGTTCACATGATGGATGCGGCTGCTGAAAAAGGCAAC…	0.00224553	0.00471439
Enriched	Ortholog_10146	5	1	1	glycosyl transferase family 2	EFK77071.1	-	ATGTGTGAGATTAGTATTATTGTTCCCGTTTATAAAGTAGAACCATATTTAAGAAAATGTGTGGATTCAATCTTAGCACAAACATTTACTAATTTTGAAGTTATATTGGTCGATGATGGTTCTCCTGACGATAGTGGTAAAATATGTGATGAATACGCAATAAAAGATAGTCGTGTTCGTGTTATTCACAAAGAAAATGGTGGCTTAAGTAGCGCTAGAAATGCTGGAATTGATATTGCCCAAGGAAAATATTTGGGGTTTGTTGACAGTGATGATTATATTGCTGAAGATATGTATGAGGTGTTATATGAGAATTTGAAATTTTATGATGCCGATATTAGTTCTGTGGAAATAATTCCTTTTCGTGATGATAAGTATGAGAATACTAGCAAAGAAAAA…	0.00149985	0.00149985
Enriched	Ortholog_8285	5	1	1	polysaccharide biosynthesis protein	EFK77732.1	-	ATGAAACAATCACGTCTTTACTATTCAATAATGAACTCATCTATTTCTACTTTAGTATTTTTTCTAAAATTAATTATGCAATTTGTGGTACGGACATTCTTTATAAGATATTTAGGGGTAACTTATTTAGGACTGAATGGTCTTTTTACGAATGTACTTAGCATTTTATCTTTAGCTGAACTTGGAATAGGTACCTCTATTGTATATTCTATGTATAAGCCTATAGCAGTAGGTGATAAAGAAGAGATAAATATGTTAATGGATTTATATAAGAAAGCTTATCACTTTATAGGGGTTGGAGTTGCGGTTATAGGAGTCAGCATTATCCCGCTTTTCCCTTATATTTCTGGTGACTATTCAATTAGTAATCAATTTATTTTGTATTATTTATTGTACTTA…	0.00149985	0.00149985
Enriched	Ortholog_7273	5	1	1	glycosyl transferase, group 1 family	EFK77850.1	-	ATGAATATCTGCATAGTCAGTCCTTCTCTTGGTTATGGTGGATCTAATATCATTGCTGCAACACTTGGGAAAGAACTGAACAAGAATCACAATCTAGTATATTATTCATACAAGTATACAGACAATTATTCTAATCTTCCTGAAGAAAAAATATATTTTTTTAAAGGAAGACATAGCAAATTGTTAGATAAGTTAAAAAAAGGTACAGAGTATATCTTTAGTGGAGGAAAGTTTACGCCATATAAATACTATAAAGGAGAAATAAAACAGCTTTCCGAATTAATAGAAACATTTAATATAGATTGTATTATTCTAAATTCTTTTACTGCGGTATCTATTTTTGCAATTCCTTTGAAAAAAAAATATCCCAAAGTTAAACAAATAGCATGGATGCATGAA…	0.00149985	0.00149985
Enriched	Ortholog_12611	6	0	1	hypothetical protein	EJY45783.1	-	ATGAAAAAAATCATTTTCAGAGGAGTCATAGTCATCATTGCACTGAGTATAGGAGGGAAAATATTGATGGATAGAAGAGAAAAAGATAATGAAGAACTGCGTACCATCCAAACCGATCTGGCAAATTATTTGTATAATTATTATGAGATTTTTAGAGAAAATCCTGAACAATCAGAAGAATTAGACAAAGCATACAATGGAGGGAAAGGTGACTTAAGTACTCAGGAATACTTAGATAAAAGCTTAGAGATAAGAGAATATTCAAAAATTAAAAAAATAGAATTTACAGGTTTCTCTGTAGGACCGATGAAAGGGTTGGTAGTTGGATTTATCATCAATGATGTTTACCCAGATGAAACGACGCTAGATACGAGATCAGCCGAAACAAATAGGTGGCTG…	7.31636e-05	0.00040399
Enriched	Ortholog_11190	10	1	7	phosphatidylinositol diacylglycerol-lyase	EJY46597.1	-	ATGAATAAGAAAAAAATTACCGCACTACTGAGCATCTGTTTTGGGTTGTTTTTACTAGGTTATAAAGCCCCAATCTCTTATGCCGATATGAACACCGAATCTTGGACAGCTCGTACATATAATCGGAATTGGATGAGTCAGTTAAGAGATGATGTACGTCTATCAGAATTGTCTATTCCAGGGACACACAATTCAGCGACAGCAACTTATAGAGGAGGATTCAGTGGTTATGTGAGAACACAAAGTATCGATATTCGCAGGCAGCTTGACAACGGGATTCGTTTTTTAGATATACGCGCACGTGCCATTGATGATGTTTTTACGATGCATCATGGTGCGTATTACCTAAATCAAAATTTCGGTGATGTACTTAATAAGACAGTGGCCTTTCTTCGTGAC…	2.79894e-06	0.000891662
Enriched	Ortholog_11283	5	0	2	SpoVT/AbrB-like protein	EJY48434.1	-	ATGTTATACTTTGTATATACAATTAAAGAGGTGAATAACATGGAAATGATACCAATCAAAAAATGGGGAAATAGCAACGGACTTAGATTGCCAAAAAATTTAATGGAATTTCTGGAATTAAAGACTGATGATCGAGTATCAATCAAAAGCGAAGATGTTAATGGAAAAAGACGATTAATTATCGAACCAGCAATTTCAAAAGAAGAAGTAACTATTGAAGAGCTTTTCAAAGATTACACAGAGGGCAAAGTAAATATTAAAATTCAGGATTTAGGAAGCCCAGTAGGGAGAGAACTATGGTAG	0.000310945	0.00423951
Enriched	Ortholog_10906	7	4	3	hypothetical protein	EJY52123.1	-	ATGAATAGAATTGTCAGAAAGAACAGTAGTGGGATTGAAGGACTTCTTGACAATATTCTTTCTGCACATATGTATTTATTTGTATCTGGCTTTATTCTCGTATTGATCGGGTATGTATTTACGAAACTAATTAAACGTTCAATTGGTATAGAAATAGAGATTGGCCTAATTCTGACACTTTCTGGTTAG	0.00220752	0.00102138
Enriched	Ortholog_13417	5	1	2	hypothetical protein	EJY52570.1	-	GTGTTACGGCTCGTTTTCAGTTTAGTCGTGGGTGCGCTTCTTCTTAGAGTAGTCATTTATTATCAAGACATCATAAAAGTTGCATGGAAACAGTGGCGGATACAGCAAAGCATAGGAATGTGA	0.00149985	0.00423951
Enriched	Ortholog_2158	5	0	2	growth inhibitor PemK, PemK family transcriptional regulator, toxin-antitoxin component	ELA71774.1	-	ATGGTAGATGTTCCAAGACAAGGTGATATTCTTTTATTGAACACAGCTCCCAGATCTGGCCATGAACAGACTGGAAGAAGACCTTATATTGTTCTTAGTCACGATATTATTGCAGATACTAGTAATGTGGTTATTGTTGCACCGATAACTACAACTAGTAGAAATTACCCACTATACATTGAAATAACAGAAAATCATAAAATGAAAACACGCGGAAAAGTTATGTTAGATCAAATCACAACAATTGATTATGAAGCCAGGAACTGCAAATTTCTAGAAAAAGCTTCTGAAAAATTAATAGAAGAATTATTAACAAAAATACGAGCTGTATTTCAAAAAGTATAA	0.000310945	0.00423951
Enriched	Ortholog_11278	8	7	5	CAAX amino terminal protease	ELA87559.1	-	TTGACATTTATTCGTACAAATAAAAGAGAATTATCTTTATTCATTCTTTATTTTTTATTCATAGGATTTCAATTAGGGATCCTTCCATTAGCCTTATTATCTATGGTAACGAACAGTGATTTAATACATTCAGAGTTTGTTGTGTTCGCGGTTAACTTATGTATTCCTTCTATTATTGGAATCATTTTGTTTCGTAAAGAGATCATAGAAAGTTTTTCTTATTTCAAAGAAAAAACTTGGCTGAGAATTGCTAGTATATTTTTTTGGGTAGGCTTGATCTTTTTAGTAGATGTCTTCATGCAATACATTTTAGGTCCTACTAACCAATCAGCCAATCAGGAATATTTATCGCAATTAGGAAAACAAACGCCGCTATTTTTGACTTTGATTGTTTTTGCT…	0.00491871	0.00160945
Enriched	Ortholog_6961	8	2	6	hypothetical protein	ELA99589.1	-	ATGAAAAAAATTTTCAACTTAGCAAACGGTATCTTTTTTCTTTCTCTTTTTTCTGTCATTTTTCTAACTTTGAATTTGCAAAGTGGCAAAATGGGGGTCGTTATTTTTAGAAATCTCCATTTGCCAGTTGATGCATCGATTGTTGGATGGTTACTGCTACTTTTTTCTTACTTGATGAGTCGGAAGCATCAGACTAAGTTTTTCGCGCGCTTAGGCGGAAGGGTTGCTCTATTTTTTCTAGTCGTTTATCTGATATTCACATGTCTAGGTTTGCTTCAGTCGCTCGGTATTCTGCCTTGA	0.000121756	0.00292973
Enriched	Ortholog_1892	7	1	4	hypothetical protein	ELB00458.1	Cluster1	ATGCCTTTTTATTTTTCTAACTTAATTTTACAATTCGCGTTATTAAAAAATGGAGCGCCCGTTGATATTGCTACTTTAGAAAATGCTAAAGAAGTATTTGGAGAAAGTAATATTTTCAGCACTACTATCAAAAATATGGAACGGTTAAAAAGATATGATTTAACTGGTATTACAGACGAAGACATGCACGATAAAAAAGTTCATAACGTATGCTTAGTCGATTCATTAACTGACGAACAACAACATACTTTTAAAAATCAATTTGAAGTTCTAAGAAAACGAACTATGGAAAGAGAAAAGTAA	0.00011176	0.00220752
Enriched	Ortholog_4824	10	2	5	integrase	ELB00520.1	Cluster1	ATGAGAATCAAACCTATAAAAGATGGTGAACAACTTTTGTTTTCATCAGAAGAAAATAAGCCCCTTTATTTAGACTATGTAAATCACAATTTGAAAATCATCATTAAAGAGAATAACTTAAAACATATCACACTTCATGGTTTTCGTCATACCCATTGTAGTCTGCTCTTTGAATCTGGTGCGTCTGTCAAAGAAGTGTATGTTCGACTTGGACATACAGATATTAAAACCACTATGGATGATATATACACCCATATCGCGAAAAAGCAGACAGAGGAAACGGCAATTCGTTTTGCAGATTTCATGAGTTCTACAGAGGAAAAGCAAGGAAGTTTGCAGAAGGTCAAAAGTATGGTCAAAAACGAAAAAAGCAGACTATCCCTATTAGATAGTCTGCTA…	1.24672e-05	0.000239163
Enriched	Ortholog_1273	10	2	5	glyoxalase family protein	ELB00521.1	Cluster1	ATGCCCGCACGTATTCATCACATTTCTATTGTGAATCGCTTTATTCGACCGACATTTGACTTTTATCATAATATACTCGGTTTAAAATTACTAATGAAAACAATTAATCAAGACGATCATACCATGTATCACCTGTTTTTTTCAGATAATCACCACCGTGTGGGAACTGAACTGACTTTTTTTGAAGTACAAGAAGGGAACAACCAGTTTTTTGGAACCAATACGATTGAACGAACGATACTAAAAGTTCCTTCCGAAGCATCATTGCATTTTTGGGAAATATATTTTGAAACACAAGGCGTTTGCCATTATGGAATCGAATCATTTTCTGGACGACCTATCTTACGTTTTGAAGGGCCAGATGCAACACAATTAGCTTTAGTTCCCTTACGCGAATTT…	1.24672e-05	0.000239163
Enriched	Ortholog_12778	10	2	5	glyoxalase family protein	ELB00522.1	Cluster1	TTGAAGTACAAGAAGGGAACAACCAGTTTTTTTGGAACCAATACGATTGAACGAACGATACTAAAAGTTCCTTCCGAAGCATCATTGCATTTTTGGGAAATATATTTTGAAACACAAGGCGTTTGCCATTATGGAATCGAATCATTTTCTGGACGACCTATCTTACGTTTTGAAGGGCCAGATGCAACACAATTAGCTTTAGTTCCCTTACGCGAATTTGAAGATATTGATGATTATTTCCCGTATGTCACAGACCAGATCCCTACAGAGCATGCCATTTTAGGAATTGATGCCATTCAACTACGCGTACAATATTCCGATGCGACTGAACGAGAGTTATTGTCGGTAGGCTGGCAGCACAAAGAATACGTCAGTTTCTTTTCGGGTCATCAACGAGTG…	1.24672e-05	0.000239163
Enriched	Ortholog_4890	10	2	5	exonuclease ABC subunit A, UvrABC system protein A	ELB00523.1	Cluster1	TTGAAATTATCCACGCAAGAGAAACAACTTAAAAATGTCAGTCTCAAAATTCCCAAAAATAAAATTAGTATTTTTACCAGCGTATCTGGTTCAGGAAAATCATCGATTGTTTTTGATACTATTACCCAAGAAGCTGGTCGTCAACTGAATGACACCTATGATAGTTTTACCCGTTTATTTTTACCTAAATACAGTCGTCCAGAGGTTGATGAGATTGATAATCTTTCTACGGCGATTGTGGTCAATCAAAAGAAGATTGGTGGCAGTGCGCGCTCAACGTTAGGGACGATTACTAACATCAATGCGTTATTTCGTGTGTTGTTTTCATGTTTTGCAACACCTAGTTTAGGATATGCAAATGCTTATTCATTTAATGATCCTAGTGGAATGTGTTCTGTC…	1.24672e-05	0.000239163
Enriched	Ortholog_10387	10	4	6	AraC family transcriptional regulator, Arabinose operon regulatory protein	ELB00524.1	Cluster1	ATGGTAGGAATTAGGGATGTTGCAAAACGGGCGGGTGTGTCCATTGCAACAGTATCGCGCGTGCTAAATGAGGATCCGACACTTTCAGTAACCGATGAAACCAAACGAAAGATTGCAGAATCGGTTAATTTTTATCATTATGTCAAAAAAAGTCCCGTTGCAAAAAATTTAACAAATATTGCATTAATAACGACAGTTTCTGAAGTAGATGAGTTGGAAGATCCCTATTTTCGAACGATTCGCAGAGGGATTCAAGTCGAAGCAGAACAAAGCAAAGTCAATTTGAAGAAAATTATTCGTTTGTCAGAAACACCGTTGGAGCAAGACGATTTGCTAAAATGTCAAGGTGTGTTGATTATTGGGCAGGTGCTATCTTCTGTGATTGAAGAAGTATCAGCA…	0.000105802	0.000482804
Enriched	Ortholog_9029	10	4	4	ABC transporter substrate-binding protein, lipoprotein	ELB00526.1	Cluster1	ATGAAACATTTCAAAAAAATAGCTTTAACAGGGATAGCTGTTTTAACTGGGACATTACTCGCAGCATGTGGTGGGGGAGATAGTAATTCTAAAGACGGGCAAGTAACTTTAAGCTATGCGAGTTGGGATACTGACCAAGCTCCAGGACTAAGAAAAATGTTAGATGAATTTGAAAAACAAAATCCTGATATCAAAGTAGAAATGGAGACAACGCCTTGGGATCAATATTGGGTTAAATTAGAAGCTGCAACAACGGGAGGTAATATGCCAGATGTAGTAACCATGCACTCTAGCGAATCCTATAAATATATGTCACAGAATGCTTTGATGGGACTTGATGATGTTATCAAAGAAAATGATATTGACATGGGAAACTTTACTGAAGGAATTGCTGATTTC…	0.000105802	0.000105802
Enriched	Ortholog_11826	9	4	6	sugar ABC transporter permease	ELB00530.1	Cluster1	ATGAAAAATAAATTTTTTTCAAATGCGCCAATCCATATCATGCTTATTTTAGGTGGTATTGCAATGGCATTACCTTTTATTTGGATGATTTTAACTTCAGGGAAAACGTTGGTTGAATCTACCCAAATTCCACCTACAATTTTCCCTGAGAAATTTCAGCTAAGTAACTATCAACAAGTACTTGATTTATTACCATTCATGGCTTTTTATATCAATACATTTTTAATGGTTGTTGGACGAGTGATTGGCTCGGTTTTATTTTCAGCAATGGCTGCATATGCTTGTGCGCGTCTAAGTTTTCCAGGGAAAAATATCCTTTTCAGCTTAGTACTTATTCAAATGATGATTCCCGGTTCCATTTTTATTACTCCACAGTATTTATTAGCACAAAAATTGGGT…	0.000289174	0.00118936
Enriched	Ortholog_12515	10	4	6	alpha-galactosidase	ELB00531.1	Cluster1	ATGACAAAAATTACATTTATTGGTGCAGGAAGTACTATTTTTGCAAAAAACGTATTAGGCGATGCGATGTTAACTCCAAGTCTACAAGATGCACATATTGCATTGTACGATATTGATGAAAAACGACTAAAAGAATCAAATTTAATGCTTAAAAATATTAATAAAAATTCGAATGAAAATCGTGCTGATATTGTTTCTTATTATGATCGCAAAGAAGCGTTAAGAGAGGCTGATTTTGTTATCAATGCTATTCAAGTGGGTGGTTATAAACCTTCAACAGTGATTGATTTTGATATTCCTAAAAAATATGGGTTGCGACAAACTATTGGTGACACCATGGGGATTGGTGGGATTTTTAGAACCCTACGGACACTACCAGTAATGTTAGACTTTGCTAAA…	0.000105802	0.000482804
Enriched	Ortholog_8191	10	4	6	sugar ABC transporter substrate-binding protein	ELB00532.1	Cluster1	ATGAAGTGGTCTAAAAAAATCATTTTAGCTTGTATAGCACTAGGAGCAACGATCTCTTTGACTGCTTGTGGAAAAAATCAGGAAGATGCAAGCGGTAAGGTAGAAATAGAGTTTTTTAATCAAAAAAAAGAAATGACTCAAACGATTCAGGAGATTGCTAAAGATTTTGAAGCAAAAAACCCTGATATTCATGTAAAAGTTGTGGATGTACCGAATGCTGGTGAAGTAATTAAAACACGTATGCTTGCAGGCGATGTACCAGATGTCATTAATCTTTATCCTCAAAGTATAGAATTGAAAGAATGGGCGAAAGCTGGTTATTTAGAGGACTTAACCGAAGAACCGTATTTAGAGAATATCAAAAATGGATATGCACAACGTTTTGCTATTGAGGATCGT…	0.000105802	0.000482804
Enriched	Ortholog_10747	10	4	6	sugar ABC transporter permease	ELB00533.1	Cluster1	ATGAAAATAAAAGAAATTTTAAATCGTTACTGGGCAATCATTTTTGTAGCAATTCCAATTATTTTGCAGATGATTTTTTTCTACTTTCCAATGGTTCAAGGTGCTTTTTACAGTTTAACTAATTGGACTGGTCTGACTTATAATTTTGATTTTGTGGGTTTGAACAATTATAAGATTCTTTTTTCTGATCCGAAGTTTATCAAATCGATTGGCTTCACTTTAATTGTGACGCTTTGCATGATTGCTGGACAAATTGGTTTTGGTATTTTGATTGCGCGGGCGTTGAACGCAAATATTAAAGGGAAAACATTCTTTAGAGCATGGTTCTTTTTTCCAGCGGTCTTATCGGGCGTGGTTGTTTCTTTAGTATTTAAACAAATTTTTAACTATGGTTTACCA…	0.000105802	0.000482804
Enriched	Ortholog_4600	10	4	6	sugar ABC transporter permease	ELB00534.1	Cluster1	ATGAAAACATCAAAAGAAAAAAATATTTCTAAATACTTGCTTTTATTATTAGGGGGCTTCATGATTTTAGTTCCCTTAGTTTCAACGCTATTCGGTTCATTTAAAACAACACCCGATATTATGAATAATTTCTTTCGTTTTCCTAATCCAGCGACTTTGGAAAATTTCCGAAGATTGTTAGCGGATGGAATTGGTCATTACTTTTGGAATTCGGCAATCATCACAATCATTGCAGTAGTTGCTGTGACAGCAATTATTCCTATGGCTGCTTATTCACTAGCAAGAAAAATGACTCGTGGGAAAGCATACGGATTGATGTATTTATTTTTAATTTTAGGAATTTTTGTTCCTTTCCAAGTAATTATGATTCCGATTACCGTTATGATGAGTAAAATTGGT…	0.000105802	0.000482804
Enriched	Ortholog_3886	10	4	6	alpha-galactosidase	ELB00535.1	Cluster1	ATAAATTATTCTCATTATAAAGGAGTTCATAAACTTATGATTATATTTGACAATCACACACAAACATTTCATTTACAAAATAAAAAAATTAGCTATCTATTAGGAATCGAAGAAAATAATTATTTAACGCATCTTTATTTTGGAAAAAAGATTACGCACTATTCTGGTGGGTATCGCTACCCCCGAACAGATCGTTCCTTCTCACCCAACAATGCAAATGCGCAAGATCGTTTATTATCTTTAGATACATTACCATTAGAATTTCCAGGATATGGACATGGTGATTTTAGAGAACCGGCGCATAATATTAAATTAGGAAACGGTAGTCGTGTAAATGATTTTCGTTATGATAGCTACGAAATTCAAAAAGGAAAGCCCAGCTTAGCGGGATTGCCAGCC…	0.000105802	0.000482804
Enriched	Ortholog_13433	10	4	6	sucrose phosphorylase	ELB00537.1	Cluster1	ATGAAAATTAAAAACGAAGCAATGCTCATCACCTATGCAGATAGTTTAGGAAAAAACATGGGCGAATTAAAACAAGTCTTAGACAAACATTTACAAGGTGTTATTGGTGGTGTACATCTGTTGCCTTTTTTTCCATCGACAGGTGATCGAGGCTTTGCGCCGAGTGATTATACGACAGTTGATCCAGCTCTTGGAACATGGGAAGATGTGGAAGCATTAGGTGAAGATTATTATTTGATGTTTGATTTTATGATTAATCACATTTCTCGTGAATCAAAATTTTTCCAAGATTTCAAAAAAAACCATGAGCAGTCACCATACAAAGAAATGTTTATCCGTATTCATGAATTTTTCCCAGAAAATCGACCAACACAAGAAGATATTGATTTAATCTACAAG…	0.000105802	0.000482804
Enriched	Ortholog_7741	10	4	6	transposase IS4 family	ELB00538.1	Cluster1	ATGGATAAGTATAAAACAAATACAGCATTTAATAAATGGTTTTCTGCCATAAAATTAGGAAAACTTTCTGTCAACTCCCAAAAATGTATTTTTGATTACAATTCGTATCGTAAAAAACTGTCTTTTGAAGCTGTGCTCAAGCTCTTTCTCTACGCAGTTAATGAAGAAAAAGAAAGTTTGCGTGATTTGAGTACAGCTCTTATCGACCGATCGCTCCAACTAGAAACCGATGTGTCATCGATTAGTCATACCCAATTGTCTCGAGCATTTAATGCACTTGAACCTAAAGTGTTAGAAGAAATTTTTCAACAACTGTTAGAAAAAGTTCAACATCAAATCAAACCAACCAAGCGAAATCATCTGTATCTGATTGATTCCAGTACGTTTTCGCTTAGTTTA…	0.000105802	0.000482804
Enriched	Ortholog_11640	9	5	5	integrase	ELB02283.1	Cluster2	CTGTGCAAGATAGAGTCGATTGAAAAATTTATTGGGTCAAAAACTTTTAAGTTTTTGATCTCTATTTTTTATTCATTATATTACTTAGCTAGAAATAAATTATCTACAGAGAAAAATAAACAATACATTCCTTCAGGAAAAGTGTATCTGTCACCTATAATCGACTGTTTTGACGGTGCGGTTATCAGTTGGACTATAAGTACAAAACCGAATGCTGAAATGGTCAATTCTATGTTAGACAACGCCGTGGCTACTTTGAGTCCAGGGAACTCTCCTATTGTTCATTCTGATCGTGGGGCAGCACATTATCGCTGGCCAGGATGGATTGAACGAATGAAACAAGGCAATTTAATTCGTTCAATGTCAAAGAAAGAATATTCTCCAGACAATTCAGCCTGT…	0.000619243	0.000619243
Enriched	Ortholog_12053	9	5	5	hypothetical protein	ELB02284.1	Cluster2	ATGGCTAATAATAAGAAAAAGAGATATATAGGGTTGATTGGACTATATGTACTTTTGGTAATAGCATCTTCTCTAATACAGCAAATTAAGTATTATGGTTTGATTGCGTGGATTCTAATTGTCATAACTATCCTATTAGTGATTGTTTTGTGGACATATTTGCTACGCAAAAATATCGTAAATGTAACATGGAAAAGTATGACGTATGATCCGCAATCTCATAGGAGCGAACGAATATTTTTGTGCAGTCTTGTTACATTAGTTTCACCTATACTTAGATTTCATGATATAACTTCTTACGATGTTATACTTTCAGTTATAGCGCTATTAGTTGCTGTTATTGGGTTCACATTAAATGAGCGACATCTAAGTAAAAAAAATGATTTTAGATAG	0.000619243	0.000619243
Enriched	Ortholog_7297	9	5	5	hypothetical protein	ELB02285.1	Cluster2	ATGTTAAAAACTGTGTCGAAAATTGTTGTTGCTACACTGGGTGTTTCTATTATTGGATCGACAGTTGTTCCAACTGTAACTGCTTCAGCGGCAGAGGTTCCAACATCCACTGCTACGACTACAAATTCAACTACATTACCGGTAACATTGAACCAAACATTGGGAGCATCTTCTATTTTAGATCAAAATGATTTTCAAAATTTTGAAATTATAGGAATTGACGAGAATGGAAATGAACATATTCTTGATCCAAACAGTCCTAATCTTCGATATACTTCGTCAATTATCTATATTGGTGTTAAAATAAGATATACATCAACAGCAGATGGTAAAAATTTAATTGCAATGTTTAATAAAACTTATGGAATGGGAGCAATTGGAGATGCAATAGCAATCTTT…	0.000619243	0.000619243
Enriched	Ortholog_680	9	5	5	LytTR family transcriptional regulator	ELB02287.1	Cluster2	ATGGGAAATAGTATCGAAGAGAGATTATCTGATTTGCTTTTAAAAAAAATGGTAAACTATTTTGAATTCTCTAGAGAAGATTCTCTCAAAATTAATTATGGATTGACAATTCTAATTGTTAATTTATCTAAAGCGCTCGCCATATATCTAAGTGCTATTATTTTCGGGGTGTTTTTGGAAACGCTTTTATCTCATGTTACTTTTTGCATTTTGAGACATAATAACTATGGATTTCATTTTGAAAACAGCTTGATATGTACTCTCTTTGGGATTTTTAGTTTCCCTATCTCAGCTGTTCTTTTAAACTGGATGAATTTTAGGTTCTCTTTATTGGGGTTGGTTATTGTGTCGATTACTTTCATCGCTGTGACATGGCGGTTTGCTCCTTCATATACTAAA…	0.000619243	0.000619243
Enriched	Ortholog_7190	9	5	5	accessory gene regulator A	ELB02288.1	Cluster2	ATGCTAAAGATATTTATTTGCGAGGATAATAAGGATCAACGGCAATCAATTGAACGTATTGTAAAGAATTATTTGATGATGGTAGATTTAGATGCTCGATTAGAACTTTCTACTGATCTTCCAAACGATATTCTAAAGTGGAGAACGCAGGAACAACATGATTATTTATTTTTACTAGATATTGAACTAAATCATGAAATGAATGGGATAATCTTAGCATCTCAGTTAAGAGAAAGTTATCCGCATGCAAAAATTGTTTTCATCACTAGCCATACTGAGATGGCGTTTCTTTCTTTTTTGCATAAAGTTGAAGCTTTAGACTTCATTCAGAAAAAGAGTGAAGAGGAACTTAAACCAAAGATAATCGAAGTAATAAATACTACCGTTGATCGGATTAGT…	0.000619243	0.000619243
Enriched	Ortholog_5642	9	5	5	histidine protein kinase	ELB02289.1	Cluster2	GTGTTGATAACTATTATCTTATTATCTGTCCAATATTTTTTGATGTGTAGTTTAAGTTTTAGAATACTTCGAGAAAAAAATAGAAAATTTATTGTTTTAAGTGTGATTAGTGCTGTAATTTTTTCACTTGTGTACTTACAGTTCGAATTATTTGCAACTGGTCTTTTGTGGGTCTATTTAATTGCAATGAACTTTTTTGTTGCCAAATCAACGGTACATAAATCTTTGATTTCAAGTAGTTCTGCAATTCTCATTGTTATATTTTCTGACTATCTAACTTTATTTATCAATCCTATGTTCAATGTAAATGTAGGAGAATATACCCGATTTTTTTATACGGTTATTGTAGCTTTATTACTTTCTTTTGCTTTTAGAAAGCTTGTAAATACGACTTCTTTG…	0.000619243	0.000619243
Enriched	Ortholog_2649	9	6	5	hypothetical protein	ELB02290.1	Cluster2	ATGAAAAATAAATGGACAGTGTTGATTTGTGCAACTATTTTATCAACTTGGACGATTCCTACACAAAATGCCCTCGCGGAAGAAGCAGGGAATAATGCAACTTATGACACTACGCAACAAACAGTAACTAGCAATAGTTCTAGCGAAGAGCAAACAGCAATTGTAAATGGAGAAGAAGTAAAATTAGAAGCGCCAGTGAAAGAAGGACAGTCTGAAGCTGAAGCGACTCAAGCACCAAAAGAAGAGTTACAACAAGATCAAATGAGTCGGTTTGCTCGTAGTGCAGTAAGAACAATACCTATGTATCGCATGTATAATCCAAATAGCGGAGAACACTTCTACACTCAAGATACTGGAGAACGAGATAATCTAAGAAGAATTGGTTGGAATTACGAAGGT…	0.00118936	0.000619243
Enriched	Ortholog_6676	9	5	5	hypothetical protein	ELB02302.1	-	ATGGATCCAAATAAGCAAGATCAAGGAGCGTTGGAAGCACAAAAAATCAAGCTGTATTATAACGAGGTTGGTGAGGAAAAATTAGATCAATACATAGAGACGCTCGCGCACAGCCTAATTAAATTCATCCGAAACTTTGAGGACTCTGAATACGTATCTGAAAGATTAAAAAAATTTTCTGAAAATTTTTCTGAGAATATTTACACTTACAATCGAAAGTGGCCATTATGGAATGACCTTTACAAAGCAACTCGCTCTTCTGAAGCACTCCATCTAGAAACAATTTTTAGAGATGTAGGATTTAACAAACCTTCCTTCGGTTCGCAAGACTTATCAGTAATATATAAGCAAGCAGAAGAGCTTTTAAATGAAAAAAAAGAAGCACTGATAGTAGAGATA…	0.000619243	0.000619243
Enriched	Ortholog_9755	10	5	8	hypothetical protein	ELB03884.1	Cluster3	ATGTTACCACTAAAAAGTAAGACGTGTACGATCATTTCAATAAGCTTGTTGTCAATTTGTTTCATTTCAGCTAGTTTTTATTTTCATCCTTCTATAGAAAATAATCTTCAGTTCTTAGTGTCCATAATATTTTGTTGTTGGAGCACTGGTGGTTTGAGTTTGGTTTTTTCGACAAAAATCAATTCTAAAAGGTTAAAAATGCTAGTTATCCTACTTGATTTGATTGGTATTTATAGTTGGGTGATTTATGCTATGTAA	0.000239163	0.00153242
Enriched	Ortholog_2152	10	5	9	hypothetical protein	ELB03886.1	Cluster3	TTGAAATCAAAAATTAAATTGTTTCTGACTACCTGTTTACTCGCCGTCGCATTTGCCATCCCAATCACGACTGTACATGCTGATACAGATACCCAGCAGATATTGGAGGAGTATTATGAAGAATTCAAAAATGAATACGCTTCCTTCGATCAGACATTTGAAGAATTCACTTCGAATTATTACAATCAACCATTCAATTCCGCGATTTCCGAAGAAGACCAATTGCGTGACTACCTAAACACCGTCAATGAGCACTATATTCGTAAAGAAGCCGAACAATTATCCAAAGACCCGCCTCTTTGGTCATTCAATATCGGAAATGCTTTGGAGAATATCACTTTTGAAAAAGTACCGACTTATCATAAATATGATCTGATGAATATCGTTCAACCAGGAGAT…	0.000239163	0.00444284
Enriched	Ortholog_5802	10	5	9	H+ antiporter protein, MFS transporter permease	ELB03888.1	Cluster3	ATGGGAGAAGAAAAGGAGCCGGTTTTACATTGGCGTAAAAATATCAACTTGTTTTTGACAGGTCAGTTTTTATCTGGAATCACGAGTATGATCGTGCAATATGCAATCATTTGGTATCTGACGAAAGAAACAGGTTCAGCAACAATCTTGAGCTTTGCTACGTTATTAGGTATGATCCCAATGGTTTTGCTGAGTCCGTTTGCTGGTCCGTTGGTGGATCGTTGGGACAAAAAGCGATTGTTGATTTTGACAGATATCATTGTCGCATTGTTTGCGATGGTCTTGGTAGTAGTCGGTACGATTTCTGACACATTTCCGTTGTGGCTAGTGTTTGTATCGTTGTTCATTCGTGCAATTGCTCAAACTTTCCAGATGCCGACGATCCAATCGATCCTTCCT…	0.000239163	0.00444284
Enriched	Ortholog_4819	10	5	9	hypothetical protein	ELB03889.1	Cluster3	ATGAAAATCAACTTTCAGACCACTCTTACCCCTGAAGAAATCAAAATCGTACTTGAACAGGCACAAGGTACGATCTGGATCAGCCACAAACTACCTAAGCTTCCAGAAAATGCTTTTTATCTCTTTTATCATCAAAAGGTGTGTACAGCAATTGGGAAAACAGTCCAACCAGAAACAATCGATACCGTCATCATGATCCAGCTTCCTTGGGATATAGAAGCCGATTATATGATCTACATGCTAACCGAACAAGCAGAAAAAGCTGGTCTTACAATAGCCAAAGAATCGTTTCCTTCGATTCCTGAAACGGCTAGAAAGAAAATGGCAGAACACCAAGAGAAGATTGCTGCTATACTAAGTACATTTGGTTATCCAATCGATTCTTCCGTGCCATCTGCC…	0.000239163	0.00444284
Enriched	Ortholog_8382	5	1	2	sortase, Srt2, sortase family protein	ELB22843.1	Cluster4	ATGAAGAAAAATCGGCAAGTGATCTCGCAAATTGCGATCATCCTCATTTTTATGGTCGGCATCTTGACCATGCTCTATCCCTTTTATGTCGATGCGTTGAATAATGTGATCGATCAAGTGCGCGTCGATCGCTATTTGAAGGAAAGCCAGAAAGAATTTGAAGCCGAACGCAAGCGACTGGCGGAAGAAAATAATAAATTGAGCGACAGCGGGTTAGCTCCGGGTGCCGATCCGTTTGCGAATCCGAATGGTGGTACGGTTTCAGCTGCTTATTACAAAAAGCATTTGATTGGGACCATCAATCTTCCTGATTTGGCCATTGAGTTACCGCTATTTGATACGACCAATGATGATTTATTGGAACAAGGTGCGACGGTCCTAGATGGCACGTCCTTTCCT…	0.00149985	0.00423951
Enriched	Ortholog_7464	5	1	2	sortase, Srt1, sortase family protein	ELB22844.1	Cluster4	ATGGATCAGCGCCAAAAAAACGAACGGATCAATTTGATTTTAAAACTGCTAATGGCGATTTTATTTACGACCGGTGCCATTATTTTCAGCTATCCCTTTTTGGCCAATGCGGTGAATTCCTATTATGACCAAAAGATGATGGAAAAAAACTTGGCTGAGATGGCCGCAACAAATACCAAAGAACAAGCAAAAAGGCACCAAGAAATGGCCGAAAAAAATAAAGAGCTAGCTGAAAGTAAGAACATGACCAATATTCCTGGCATGGGACTGGTAGAAGACCCGTTTGAAAATGAGGTCGATGATGCCAAAGATCCGGGTAAAGCCTATTATGAAGAGCATACCGTGGGTGCTATCTATATTCCAAAAATTTCGGTCAGCTTACCTTTATTTGATGAAACC…	0.00149985	0.00423951
Enriched	Ortholog_6073	5	1	2	LPXTG-domain-containing protein cell wall anchor domain, peptidase	ELB22845.1	Cluster4	ATGAAGAAATTATGGAAAACACTTTTTGCAGCACTACTTGTAGTACCTTTATTCACCGGCGTGTTTGGTGCGAAAACAGTAAGTGCTGCTGAAGCAACAACGACAAATGTAACGATCAACAAACGAATCTGGAAAGATGGCGAAGCTCCAGCACAAGGTTCCATGCAAAATACTGGGGAAGAAATGGACTTTGGTGGAGATCCACTTGAAGGAGCCGGCTTTACAGCCTATGATGTAACAGATGCTTATCTTGCTCTGATTGCAGATGGTAAGTCACAAGCAGAAGCAACAAAAGAAATTGCTGATAATGCGTCAGATTACACAACTGTAGCAAAAGCAGAACAAAAAACGGATGCCAATGGTCAAACAACTTTTGAAGGACTTGCTTTAAAAGACGGC…	0.00149985	0.00423951
Enriched	Ortholog_2781	5	1	2	LPXTG-domain-containing protein cell wall anchor domain, peptidase	ELB22846.1	Cluster4	ATGAAGAATAAATCATTGTTCATCAAAATCACCTTACTTCTTTCAACTTTGCTGGTAGGGATCTTTACGGGGCAACAAGCCTTTGCAGATGATGGGACGATCGATATTGTGATCCACAAACAATTGTGGGACCAAGCACCTGATGCAACTATTCAAAATACGGGAGCGGCCGATCAAGATACCAAAGATCCAATCGAAGGGGTCGGCTTTACGATTTATGACATTACAGAGGATTACTATAAATTGGTCAAAGGCTCTGACGAAACAACAACTATTCAAATGATTCAAGAAAATGTTGCTGATTATCAAAAAATTATCAGAGAACAAGGCCTGACTGATGAAAAAGGCACAATCAAATTTACCCAACTACCTAAAAGCAGTGGCGGTAAAAATGCGGTT…	0.00149985	0.00423951
Enriched	Ortholog_9371	9	1	7	hypothetical protein	ELB28270.1	-	GTGGATAACTATAAGGTTTGTGTTAAACTATTTTTTCCACAGGTAAGAAAAAGTTGTCTTTTCAGTCATGTTGTGTATAAGTTTTATATGGTATGCTTATCCCAAAATTATGTACCTTTATTTTTTCATACGAATAAACAAATCCATGTTATCGGAGGGATAATTATGCCTAAAGCAAAAAGAAAACATTCAGATACATCCACTGACTTTATTGCATTTGATGAACTATTAACTAAAGCGAACAAAAAAATAAAAACGCCCCCTGTAACTTCCCACGAATTTGATTCTCATTCAAAGGATGATGCTCTAACTCTCCTAGAAGATGAGAAGCAACTCGTTAATGAACTAGCTTCAGTTATTCCAAATTCACCTGAACATTCGCCATTTGAGGAGTCATTT…	9.30306e-06	0.00209779
Enriched	Ortholog_527	10	1	7	hypothetical protein	ELB29376.1	-	ATGAAAAAAACGAAAACTGTCTCACATTATGGCAGTGTAGTTTTTATGGTTGCTGTCCTATTTTTATCGCAACTTACGGGACTGTCGCAAATCGCTTTTGCCAAGACTGAGTCTGAAAAAGTAGTAGCTGATGAACATGCGAATATTGTGATCGATTACGAAATGGATGAGGAACTGAAGCAGATACAATGGAGTATGACATATGAGAAGCATGCAAAAGATGAAGCTGAATATCAAATGCAATTTAAGCTGGAAATAGTTGAACACGAAGGATTATTACTGAGAGAAAGCATTCAGGAAATCGAACGAACCTTTGGAAAAGTAGGACCAGTTGATGAGGAATGGTACTACGCAGGTGATTTTTCTTCAGAGAATGAGAGAATTGAAATCGTTTTTAAA…	2.79894e-06	0.000891662
Enriched	Ortholog_12004	7	2	1	enterocin L50B, J, 62-6B	ELB33440.1	-	ATGGGAGCAATCGCAAAACTAGTGACAAAGTTTGGGTGGCCACTAATCAAAAAATTCTACAAACAAATCATGCAATTTATTGGACAAGGATGGACAATAGATCAAATTGAAAAATGGCTAAAAAGACATTAA	0.000391643	0.00011176
Enriched	Ortholog_6455	10	1	6	oligosaccharide:H+ symporter, lactose permease, galactoside permease	ELB35057.1	-	ATGAAAAACGAATCGAATCATTTTTGGAGCTTTGCGGGAACCCATTTTACGTATTTCTTTATCTGGGCAACAGTTTTCGGATTTTTGTCGTTATGGCTGCAGCAAGTAGCAGATCTTGACGGAACGCAAGCAGGTATCATCTTTTCGTTCATGGCATTCGTTTCTTTGTTTTACCAGCCGATATTTGGGATATTGTCGGATAAATTAGCATTCAAAAAGAATCTATTGATAACTATCACGATAGCTGGAATGTTCATTGGCCCATTTTTCCAATGGCTCTTTATTCCTCTTTTATCAATCAATACTTTTTTTGGAGCGATCATCGGCAGTATTTATCTAGCTTTTGTTTTAAATGGTGGCGTAGGAGTAGTTGAGACTTACGTTGAACGGGCAAGTTTA…	2.79894e-06	0.000482804
Enriched	Ortholog_8252	10	1	6	alpha-N-arabinofuranosidase 2, glycosyl hydrolase family 43	ELB35058.1	-	ATGACAGTTGAAGTACAAGAAGAAGTAAAAATCAAAGAGATGAATGAGAATTATCGAAAACCGCTGATTATTCAAAGGGCAGATCCATTTATCTATAAACATGAGGACGGATATTATTATTTCATTGCTTCTGTACCTTCATACGATCGTATTGAATTACGCCGTTCAAGAACGATTGCTGGTCTAGCTTATGCAACACCCCGTACAATCTGGCGAAAACATGAGACGGGCGAGATGAGCAAACTAATCTGGGCTCCAGAGATCCATTATATTGCTGGAAAATGGTATATCTATTTTGCTGCAACGCATACAGAAGAGATTATTGATGGATTGTTCACTCATCGAATGTATTGTTTAGAGTGTGAAGCGCAAGATCCGATGGTAGACGAAAATTGGCAC…	2.79894e-06	0.000482804
Enriched	Ortholog_1086	7	1	5	DNA-binding protein	ELB36734.1	-	ATGAAAGTTTCACAAATGGAAAAAGTGGTTCCTTTAGCTCCAAAAAAGAAGCCAAAAGAAAGAGTATGGAAGAAAGCTAAAGATATTGCTGAATATTTCGGTGTCTCAGTAGCTACTATTTCCAAATGGACTAATTCAAATAATGATCCATTACCTTCCCGAAGAGTTAGAGGTGTTTTGCAATACGATTTTGAATTAGTTAAAGAATGGGAAGAACGCAATACTAATTAG	0.00011176	0.0041823
Enriched	Ortholog_2782	7	2	1	hypothetical protein	ELB50228.1	-	ATGAAAAAAATCATTTTCAGAGGAGTCATAGTCATCATTGCACTGAGTATAGGAGGGAAATTATTGATGGATAGAAGAGAAAAAGACAACGAAGAACTGCGTACCATCCAAACCGATCTGGCAAATTATTTGTATAATCATTATGAGATTTCAACAGTAGATGAAAAGCGAGAAAAGGAAATCTTCAAAGAATTTAATCAAGGTAAAGGAGACATGACTGAACAGGAATTTTTTGAAAGATTAGATTCTATAACTGAGTATATGGATATTGAGAAAATAGAATTTACAGGTTTTTCTGTAGGTCCGATGAAAGGGTTGGTAGTTGGATTTATCATCAATGATGTTTACCCAGATGAAACAACGCTAGATACGAGATCAGCCGAAACAAATAAGTGGCTG…	0.000391643	0.00011176
Enriched	Ortholog_2426	9	5	5	hypothetical protein	ELB55176.1	-	ATGAATCCTGAAAAACAAGAAGAACAAAGAATTGGCTTATGTATTGATAAGGAATCTGGGCGTAAGAGATTTGAAGGAGTATACTGTACTGATTATCTAACTGCTATAACAAATACTATGTTCGACCATGCGAAACAGCTTTCTGATAAGAAGTTCCAGCAGCACTTTTTTCAAAACTTCACGGAGTATCTTTCCCCTGAGATCAAAGGATGGGTTTTATGGGACGATTTCCAGAAGGTCAGCAGGAAGTTTGAAGAACTAAAACTAGAGAATATCTATAATAATCTAAATCTAACTTTTGATGGTACATCACAGCTTTCTGAGAAGGAAAGAGTCAACGATTATTTGTACGACTTGAGAGGACAGATAGCCGTAGAAGTAGCAAAAACGAATCCAAGA…	0.000619243	0.000619243
Enriched	Ortholog_4749	10	5	9	hypothetical protein	ELB55696.1	-	ATGTTATCAATAGAAAGTAAGAAAAGTAAGAGGGTATCGGTGGTTCTGTTAGTCTTCTGTATGATTTTGCTCAGCAGTCATTTGTATATTCGTCATGAAGTGATAGGGTTTCTAATCGTCCAGTATTCATGTTGGATTTTAAGTGGTATCAGTTTAGCTTTTTCAAGAAGAATGGATTCTATAAAAGTAAAATGGCTAGTGATTGCTCTTCATTTTCTTTTGACTTGCGGAGTAGGGCTTGTTTACATCATTGGGTGGATCATCGGGTGGATAAGTTTACCTAGGTGGGAGTTGTTGTTAGTATGTGTGTTGTATTTTGGAGCAGTCGTAACATTAGACTATCAAAAAAAGAAAAAAACATTCTATCTGTTCGGTCTAGGTCTACCGATGCTAATATCG…	0.000239163	0.00444284
Enriched	Ortholog_1114	7	2	1	enterocin L50A, I, 62-6A	ELB58078.1	-	ATGGGAGCAATCGCAAAATTAGTAGCAAAGTTTGGGTGGCCTATTGTTAAAAAGTATTACAAACAAATTATGCAGTTTATTGGAGAAGGATGGGCAATTAACAAAATCATTGAGTGGATTAAAAAACATATTTAA	0.000391643	0.00011176
Enriched	Ortholog_11608	7	2	2	enterocin AS-48H, ABC transporter permease	ELB58086.1	Cluster5	ATGAACGTCTATGTAAATTTTCGTTCAGCTTGGCAAGCGATTAAAAATAATCGTAAGCGTAGTATATTAACTATGATAGGGATCATAATAGGAATCTCTTCTGTTATAACAATTTTAGCTATTGGAAGGGGTTTTGAGAAGGACACTATAAAAAATCTTACTAAGAGCGATTCTAAAAACGTAGAAATTCAACTAAATTTTACACCTAATGATACTTCTTTGTATGATACAAATACAGATTTTTTTCAAGACGCAGATTTATCTATAATAGGAAATGTAGAAGGGGTTAAAAAAGTTGACTATTCTAAAATAGACGAAGAGCAAATCTACAAAGATTTGATAATTAAGGGAAAAAAAACAAACAAACAAATCAAACTTATAGGTTCTGAAGGTGAAAAA…	0.000391643	0.000391643
Enriched	Ortholog_12592	7	2	2	enterocin AS-48G, ABC transporter ATP-binding protein	ELB58087.1	Cluster5	ATGATTGAGCTTAATAACGTAAATAAATATTATACCAACGAAGAGGAATCTCTTCATGTATTAAAAGATATTCATTTATCCGTCAAAAAGGGGGAAATGATTGCTATTATGGGTCCTTCAGGATCTGGAAAGTCAACATTAATTAATCTTTTAGGCTTTATTGATCGTAAATTTGAAGGAGAATACTTGTTTGAAGGTAAATCTCTGTTTAATACAACAGATGATATTCTATCTAGAATAAGAAATCAGACAGTAGGCTTTATTTTCCAAAATTTTAGTTTAATTGAGAGTAATACAGTCTATGAAAATGTAGAATTACCGCTTCTTTATAATGGAATCTCTCCCTTTCAAACCAAAGAAAAAGTATTTTCAGTATTGGAAAGAGTTGGCTTAAGAGGA…	0.000391643	0.000391643
Enriched	Ortholog_7477	7	2	2	enterocin AS-48F	ELB58088.1	Cluster5	ATGACTAAAAAAATGACTAAACGACAACAAATTTATTTGAGTATTATGGGTGGAGTAATCAGCTTTTTATTAATTGGGGGTGCTGTTATTTACAAATTGAGTAACCCTATTGTGGAAGAAGATTCTTATAAACTAGTTAAAGTAAAAAAGAGTGAACCCTTAGTTTTAAAAGGGATTGTTCAACCCAAAAATACTAGTTACTTAAATTTAGATCAGACGCTCGGCAAAATCAGTGCTATTTCCGTTAAAAATGGTCAAGAGATCAATGAAAATGACGTAATTGCTACTTATCAAAATACAACTATTGAGGATCAAGCGGAAGAACAAACGCAATCGCTAGAAAAGTTGAATTTGGCTGTTACAAATGCTCAAATAAATCTTGAAAATGCAACACAAAAA…	0.000391643	0.000391643
Enriched	Ortholog_11903	7	2	2	enterocin AS-48E	ELB58089.1	Cluster5	ATGGAAAACTACAACGTAAAAATTAAAAAAATAAAGAGATGGAATTTTATAGCATTAATATTATGTGCTGTTGAAATAGTATTATCTATTTTTGATCTACCAGTATCACTTAATCCAGATAAAGCTGCTTATCAAAAATTAGGTGACGAGGGAATTAAAATTTTTAATCAATTAAATAGTGCGCCAATTAAAATATTTACACTTTTGAATTTGTTGATGGCTATTGCTTTTTTTATAATGTTTTTTTATGCTAATAAAAATTTAAAGAATAAAAAGATTATAAAAAAATATCCTTACTTTTTAAATCTAGTATGGACCGTTATTGTCGTTTTATTTACTGTATTAACCACTAACAACCTAGATAGTAATACAGGCGTTTCTTCGTTTAACCTAGGTATG…	0.000391643	0.000391643
Enriched	Ortholog_5076	7	2	2	hypothetical protein	ELB58090.1	Cluster5	ATGAAAAAGTTAAATAAATGTATTTTTTTAATAAATACTATTTCTATAGCTAGAAGTTTAATTATATCTATTCCGTTTTCTATTTTTCTAATAAATAAAAACTTAACTTTTCTTTTTTTTATGTATCTTCTTTACCTTGTATATGTAATATTCCAAAAAATAACCGAGTATTTTAGTGTTAGATATGGATTTTTTGAAACTTACTTTATTTTAGAAAAAGGTATTTTTAATAAAAGCATTTTAAAAATAGATAAACAAGACTTAAAGTATGTCGACAGTATTGAATTTACTCAGTCGTTTTTATATAAAGCTTTAAATAAATATAAAGTCATTTTGAATTTAAAAGAAGAAGAAGATAAAAAAATAGTTATTAGATGTATAAATAAAACTGAAAAATGG…	0.000391643	0.000391643
Enriched	Ortholog_2227	7	2	2	L50G	ELB58091.1	Cluster5	ATGAAAAATGAATTTGAATTTATGATGCATCATAATTATTTATTATTTTCAATAGTTAAAAATGTAATCGGGTCAATCTTAGTTATAGGCATTGCAGGTTTGATCCAAATTTTTGTGAATCAAAAATTTTTTTTGATTGTCTTGCTCTTAGTTGTTACCTTGATCCCTTTTGATATCTTTTACGAGTATATGTATGTAAAGAAATATTCAATTAAAATAGATTATAAGAATATATACATTTTTGAAGGATTTATTATAAGAAAGATAACTGTAATTCCAAAAGTTAAAGTATATACAGTGATTGAGACTGACTATATGTTTTTTAAAAAATATTGGAAAAAAGTTGAGCTAAAAACAATTGTAAAGGATTATAAGTTGCTAGGAGTAAATTTACATGAT…	0.000391643	0.000391643
Enriched	Ortholog_9877	7	2	2	hypothetical protein, conserved hypothetical protein, L50F	ELB58092.1	Cluster5	ATGAGTGTAGAAGTAATTGTATTATTAGGGCTATTGGCAGTACAAACATGGTTAATGCCTAAATTAAATAATAAGCATTTATTGTTTTTAATTCCCGGTATTTTTGTTGCATTAAGTTTATATGTTTTTAGAGAAAAACTAAGTTTATTAATAGTTATGGGGTTGATGTTAGGATTCTTTATTTATTATATGGCAGGATTAAGTCAGTGGGACAGAATAAAGAACGAGAAGCAAAATAAGCATTTAAAAGAGAAATTTTTCAATGAAAAATGA	0.000391643	0.000391643
Enriched	Ortholog_4205	7	2	2	L50E	ELB58093.1	Cluster5	ATGGAAAATTATTTCTCTAATTTTAGTTTAGAAGATCAAAATTTTATGATTGATTTTTTATTATCTGAAGGTAATATATCAAGAATGTGTAAAAAAGGATATTCATATTCAAAAGTAAAAAAGAAACTACAATGTATTAATGAAAAAATAGGAAAAGATAGATATACAGAGGATGCATTAAAAGTGTATTTAGATATTCTTGTTTCTGAAGATATTTTATTTCCAGAGATCGCTAGCTTGATTTATAAAAAGCATAAGGAGGCGTTATAG	0.000391643	0.000391643
Enriched	Ortholog_2412	7	3	1	hypothetical protein	ELB58588.1	-	GTGTTAGATATGTCAAATGTAAAAGAGTCAAATGTACAAGAGATGAAACAAATTATCGGAGGGAAAAATATTTTTAATACTCATTTGTCCAATAAAACAAAAACATGTATCAATGGACAAGTTGGTGGGATGCTAGCTGGCTCTCCAGGAGGTATTGGAGGTATTATTATTGGTGGTATCGGTGGCACCATAGCAGGAGGATGTTTCAATTAA	0.00102138	0.00011176
Enriched	Ortholog_1448	10	2	7	PTS mannose transporter subunit IIAB, mannose/fructose/sorbose family	ELB60317.1	Cluster6	ATGGTAGGGATTATCCTAGCAAGTCATGGACAATTTGCTGAAGGAATCTTACAATCCGGTTCAATGATCTTTGGCGAACAAGAAAACGTCAAAGCCGTGATTTTGAAACCAAGTGAAGGTCCAGATGACTTGAGAGCCAAATTGGAAGAAGCGGTTGCTTCTTTTGATAATCAAGACGAAGTGTTATTCTTAGTTGATTTATGGGGCGGAACACCGTTCAATCAATCAAACACATTATTCGAAGAGCACAAAGATAAATGGGCAATCGTAAGCGGTTTGAATTTACCAATGTTGATTGAAGCCTACGCATCACGCTTTTCAATGGAATCTGCTCATGAAATTGCAGCACATATCATTGAAACAGCAAAAGACGGTGTAAAAGTAAAACCGGAAGAATTA…	1.24672e-05	0.000891662
Enriched	Ortholog_10152	10	2	7	PTS alpha-glucoside transporter subunit IIBC, mannose/fructose/sorbose	ELB60318.1	Cluster6	ATGGAATTAAACTTTATTCAAGTGATATTAGTCATTATCGTTGCATTTTTAGCTGGTATGGAAGGAATTCTTGATGAATTTCATTTCCATCAACCAGTAATCGCATGTACGTTAATTGGCTTAGTTACTGGGAACCTAATCCCTTGTCTTATCTTAGGTGGTACATTACAAATGATCGCTCTTGGTTGGGCAAACATCGGCGCTGCTGTGGCTCCTGATGCTGCTTTAGCATCTGTTGCATCTGCAATTATTTTAGTATTAGGTGGACAAGGAAGAGCTGGGGTTTCTTCAGCTATCGCTATTGCTGTACCTCTTGCTGTTGCTGGTTTATTATTAACAATCATCTGCCGTACAATCGCAACTGCATTCGTTCATTTAATGGATGCTGCTGCAAAAGAA…	1.24672e-05	0.000891662
Enriched	Ortholog_987	10	2	7	PTS mannose transporter subunit IID, mannose/fructose/sorbose family	ELB60319.1	Cluster6	ATGGCAGAAGAAAGAATTCAATTATCTAAAAAAGATCGTGTTTCTGTTTGGTGGCGTTCGACTTTCCTTCAAGGATCTTGGAACTACGAACGTATGCAAAATGGTGGCTGGGCATTCTCTATGATTCCAGCAATTAAAAAATTATATAAAACAAAAGAAGATCGTGCGGCTGCATTGGAACGTCACTTAGAGTTCTTCAATACACATCCATATGTAGCATCTCCAATTATTGGGGTTACTCTAGCACTTGAAGAAGAACGGGCAAATGGTGCACCTGTTGATGACGTAACAATTCAAGGGGTTAAGGTTGGTATGATGGGACCTTTAGCTGGTATCGGTGACCCAGTATTCTGGTTTACAGTAAAACCTATCCTTGGAGCGTTGGCTGCTTCTCTAGCG…	1.24672e-05	0.000891662
Enriched	Ortholog_3884	10	2	7	mannose protein, ManO	ELB60320.1	Cluster6	ATGGTACAATCAATCAATACGAAAGTCGATTTAACGATTAATGCTACTTCCTATCTGGGAATTGCTGAGTATGGAAAAATCATGATTGGCGATAAAGGTTTTGAATTTTACAATGAAAGAGATGCCCGAAAATTTGTTCAGATTCCATGGGAAGAAGTCGACTATGTGATTGCTTCCGTTATGTTCAAAGGAAAATGGATTCCTCGTTTTGCTATCCAAACAAAAAGAAATGGGACTTATTCTTTTTCTTCTAAAAAGCCCAAAATGGTGTTAAAAGCGATACGTGAATATGTAGAACCTAGTCATATGGTTAAATCATTAAGCTTAGTCGATGTTATCAAACGAGGGATCAAAGGGATTTTCAAACCCAAGTAA	1.24672e-05	0.000891662
Enriched	Ortholog_7788	9	2	8	hypothetical protein	ELB61470.1	-	GTGACAATAGGAGAAAATTTGAATTTTTTAGGTAGAATATTGCTAGGAGTATTGAGTGTGTGCTGCTTTATCATTGGCACACGATTTCTCTTGAAAGTAAAAACAATTGTTCGTTTAAATTTAGGAAAAGAAATGTCAAAAACAGACTATATAAAGGTAGAAAAATGTTTAATAAAATATAAGCTATTTGTAATTTGGGGCTTTGTGTTTCTTGCGATATGTTTAATTTTGGTACGTTTTAAAAAAACTACCCTTCTCTAA	3.85716e-05	0.00345469
Enriched	Ortholog_13270	10	2	9	hypothetical protein	ELB61471.1	-	ATGAAAAAGAAATATCTGGACTTAAAAATGTGGATTAGTGTAATAGCAGTAACTTTTGTTTTGTCCGTAGTAGCAACAAGTGGGAGTATGATTATTTCAGCGAATGAGTTGATTCTGGATGAAACTCAGAATAGTAAAAGCAATTTTAGTTCTGAAGACTTGTCAGTTTATTACTCGGAAGAAAAAAAGAATTCCGAACTAGCCCTTGAAAAAATCAAGGAAGAATATGGAGATGTTCAACCTAAATTTAACGAAAACGGAGAAATATTATTAACACCTGAAGATGAATTAAGGATGGAACAAGCAATCAATCAGTATTTAGCAATGATTGGATTCAATCCAAGAATGCGAGGCGTAGGGAAAAATTGGTGGAACTCAACTGGTTTTGTGGCTGGTGTC…	1.24672e-05	0.00444284
Missing	Ortholog_3705	0	51	45	antibiotic biosynthesis monooxygenase	ELB75010.1	-	GTGAGTATCACAGTGAATATTTTGTATACAAGTACAAATGGACAAGCCAGAAAATTTGCAGAAGAAATGGTCGAAAGAAACATTGTCAAAGCGATTCGTGCAGAAGAAGGAAACGAGAAATATGACTATTACTTTCCACTAGAAGATCCAGAATCTCTTTTACTGATCGACCGTTGGAAAGATGAAGAAGCAATCGAAAAGCATCACAAATCCGAAATGATGGCTCAAATAAACGAACTCCGTAAAAAGTATAAATTAAAAATGAAAGTCGAACGTTTCACTGATTTACCGTAA	0.0019375	0.00471439
Missing	Ortholog_6980	0	51	45	AraC family transcriptional regulator	ELB75640.1	-	ATGATAAAAAGGCAAGCAAGGAGGAAGATAAACATGCTTAAAGATCTGAACCAATTGATTGATTACATCGAAGAACATTTGACAGAAAGTCTTACCTATAAAAAAATAGCCGAAAATACAGGAATCTCTGAATATCAGTTAAAGCGCATCTTTACGTTTATTGCAGGGATGTCTCTGATGGACTATATCAAAAACCGTAGATTGGCTTTGGCTAATCGCGATCTTCTAGGTGGGGAAAAAGTAACAGAAACGGCGTTTAGATATGGATATGAAACAGTCGAGGGTTTTTCAAGAGCTTTTCGTGATTGGTCAGGTTATCTGCCTTCAGAAATCAGCAGATATGGCATACAAAAATCTTTTCCACGCTTGACATTTTTTATTGATGTCAGAGGAGGAAAA…	0.0019375	0.00471439
Missing	Ortholog_1872	0	51	46	hypothetical protein	ELB75977.1	-	ATGGATTATTTAGATATGCTATGCGAGAGTGTGGATCGGGCATACGATCGGTTTGAACGTTTGTTTGAAGGCGTCTCTATTGAGGAGGCCAATCGTTTTCCAGTGGAAGATAGAGCCCCGCAGATCAAATCAATGACTTGGCTGGCTTGGCATACCGCTCGAGAATTAGATTTCCAGATTGCTGATTTAGCAGGAACTTCTCCAATTTGGCATAGTCAAGACTGGGAAAGCCGGTTTCCGATGACGATAGCAGATAACGAACAAGATTGGAAGCATAGTCTGGAACAAGCAAAGCAGATCCAAGCTAATCAAATAGAAGATCTGCTAGGATACTTGCGAGGAGCTGCTGATTTTGCTATTTCTTACTTAAGAAGGCTGGAACCTTCCGAGCTAGATGAA…	0.0019375	0.00464588
Missing	Ortholog_7515	0	51	46	alpha-N-arabinofuranosidase, alpha-L-arabinofuranosidase	ELB76828.1	Cluster7	ATGGAAGCCACAATGTTGATTAGTAGTGTCAAGCGTGTAGGCAAAGTTGATCCGCGGTTGTACAGTTCATTTATTGAACATATGGGACGAGCAGTATATGAAGGGATTTATCAGCCAGATCATCCATCAGCTAATAAAAGTGGATTTCGCCAAGACGTCATTCACTTGGTAAAAGAATTGAACATTCCCATGATTAGATATCCTGGTGGAAATTTTGTGTCAGGATTTCGTTGGGAAGACAGTATTGGGCCCATAGCAAATAGACCTAGAAGGTTGGATTTAGCTTGGCGGACAATTGAAACGAATGAAGTTGGGATTCATGAATTTTATAACTGGTGTCAGCATGTGGGGGCCGAAATCAATATGGCTGTCAATCTGGGTACTCGTGGAGTAGATGCA…	0.0019375	0.00464588
Missing	Ortholog_7966	0	51	46	sugar ABC transporterbinding cassette transporter, binding protein	ELB76829.1	Cluster7	ATGTGGTCAGATGTCGTTTATCAGATGAAGGAGGAACAAAAAATGAAAGGTAAAAAATGGTTAATTGGCTCTTTGTTGGTAGCTGCAACAGGTATTTTAGGAGCTTGCGGTGGCGGAAGTTCAGCAGAATCTGATTCTGATAAAGAAGTGACTTTGACTTTTTGGAATGGGTTTACTGCATCTGATGGTGAAATATTGCAAGAAATCGTTAATGAATTTAATAAAACAAATGATAAAAACATCAAAATTGAAATGGATATCATGACTTGGGCCAATTTGAATGAAAAACTTCCTACAGCGATTTCTTCTAAAAAAGCACCTGACTTTATTGCATTAAATTATCCAGATTTTGCACAGTATGTAGAAAACGGAGCGGTACAACCATTAGACGATTTCTGG…	0.0019375	0.00464588
Missing	Ortholog_2139	0	51	46	ABC transporter permease, sugar permease of ABC transporter system, hypothetical protein, ABC transporter, permease protein, binding-protein-dependent transport system inner membrane component, Binding-protein-dependent transport systems inner membrane component, sugar ABC sugar ABC superfamily ATP binding cassette transporter	ELB76830.1	Cluster7	ATGAAAGATGAGGTGGACTATATGAACGGATTCACCAAATATTGGAATCGTCCTGATCGTGCTGCGTATTTGTTTTTAACTCCATCTTTTTTAGTTTTATTATTATTTACTGTCATACCGCTTTTAGGAACATTTGCTATTAGTTTTACAGATTTGAATATTTTCTTTACATCAAGAAATTTTGTAAGTTTTGAAAATTTCACACGTATATTTAGTGATGAACGAGCAGTTAATTCGTTGATTCATTCTTTATATTTCACCGTACTCGAAACGCCAACACAAATTATCGTTGGTTTATTAGCAGCAGTAGCATTATCTAAAAATACCAGATTCAATCGTTTTTGTCGTTCGACATTTTACATTCCAGTTATTTGTTCATTGACGTCAATTGCGATTATT…	0.0019375	0.00464588
Missing	Ortholog_12570	0	51	46	ABC transporter permease, sugar ABC transporter permease, sugar permease of ABC transporter system, hypothetical protein, ABC transporter, permease protein, inner membrane component transport system, binding-protein-dependent sugar ABC superfamily ATP binding cassette transporter	ELB76831.1	Cluster7	ATGGCACCAGAAAGCTCGATTACAGTTACTGTGAATAGTCGAAAAGCAGTTAGTGGTAAAAAAATCATTCGAACGATTAGTATGCTAGTTATATTGTTGGTTATTGCGTTTCCTTTTTTGTGGCTGATTATTTCTTCTTTTAAACACGAAAAAGACATTATCTCATTTCCGCCTAGAATATTTGCAGATAGCTATACCCTAGATAACTATATTAAGGTTTGGACAACGATCCCTTTATTAGATTACATCAAAAATACAGTGATTTTTGCTGGAGGGACAGTGATCACTTCTGTATTCTTTGATTCTCTTGCGGGGTATGCATTTGCTCGTATGCGTTTCAAAGGAAAATCAGTTTTGTTCTATTTCGTTTTGCTGACAATGATGATCCCATTCCAAGTC…	0.0019375	0.00464588
Missing	Ortholog_10064	0	51	46	integral membrane protein	ELB76832.1	Cluster7	GTGAGGAAGATGAAAATAGTTGAGACTAAATTTTATGGACAGTTGATTGTGGTTTCTGATTACATCTTATTAGGTATTCTCTGGGTAATCGTGTGTTTGCCTGTTATTACTATCGTGCCTGCTACATGTGCTGTTTTTTATGTAATGGCGCAATGGAAAGGTGAGGGATCAGGAAATATCATTTATTTTTTCTTTCAAGGAATAAAGCAACATTTTGGTAAGAACTTGTTCCTTAGTCTGTTAACGATCATTATTTATTTTCTTGTTAATCAATTATTAGAAGAACAGACAATCGTACTTTCAATTAGTGGATATGTAGTTTTACTTATTTATTCCATGTTTCTTTTATCCTGGATATATGTGATTTCTGAAAACAAAGATATCACATTTTTACAAATT…	0.0019375	0.00464588
Missing	Ortholog_6896	0	51	46	alpha-N-arabinofuranosidase, alpha-L-arabinofuranosidase	ELB76833.1	Cluster7	TTGGACGAAGAAGTGAAAGTAAAAATCAGAGAGGATTTTACGGTAGGAGAGATCAGTTCTCGGCTGTTTGGCTCATTTGTTGAGCATATGGGAAGTGTCGTCTATACAGGGATTTATGAACCGGGCCATGAAACAGCTGATGGTGACGGGTTTAGACAAGATGTCCTCTCTTATGTAAAGGAATTAGAATTAGGTGTCATTCGCTATCCTGGAGGAAACTTTACATCTGGTTATGATTGGGTGGATACTGTAGGTAGGAAAGAACAACGACCAAAAAAAATTGATTTAGCATGGCGAGGTATAGAACCAAATTCTTTTGGACTCCACGAATTTTTTAAATGGATCAGTCATGTACAAGCGAAACCGATATTCACGGTGAATTTAGGAACAAAAGGAATT…	0.0019375	0.00464588
Missing	Ortholog_3662	0	51	46	alpha-N-arabinofuranosidase, alpha-L-arabinofuranosidase	ELB76834.1	Cluster7	GTGAGGAAATTTGTTATGATGAAGACACTTTATAATAATCCTATCGTTCGGCAACGGGCAGATCCTTGGGTATATAAACATACAGATGGTTATTATTATTTTACAGGATCGGTTCCAGGCTACCAAGTGATTGAATTAAGAAGGGCAAAGTCACTGAATGAATTAGAACATGCTGCAAGCCTGATTGTATGGCAGGCTCATGAAGAAGGACCGATGAGTGAATTGATCTGGGCACCTGAAGTCCATTATATCAATGGAAAATGGTATATTTACTTTGCTGCAAGCAATCATAAAACTATACGTGATGAATCTCATCATCACCGCATGTTCGTACTTGAAAATCAGCATATAGATCCAATGAATACAGATTGGATAGAAAAGGGACAAATAAAAACGAAA…	0.0019375	0.00464588
Missing	Ortholog_7173	0	50	45	PTS mannose transporter subunit IIAB, mannose/fructose/sorbose family	ELB77923.1	Cluster8	ATGGTAGGGATTATCCTAGCAAGTCATGGACAATTTGCTGAAGGAATCTTACAATCCGGTTCAATGATCTTTGGCGAACAAGAAAACGTCAAAGCCGTGATTTTGAAACCAAGTGAAGGTCCAGATGACTTGAGAGCCAAATTGGAAGAAGCGGTTGCTTCTTTTGATAATCAAGACGAAGTGTTATTCTTAGTTGATTTATGGGGCGGAACACCGTTCAATCAATCAAACACATTATTCGAAGAGCACAAAGATAAATGGGCAATCGTCAGCGGTTTGAATTTACCAATGTTGATTGAAGCCTACGCATCACGCTTTTCAATGGAATCTGCTCATGAAATTGCAGCACACATCATTGAAACAGCAAAAGACGGTGTAAAAGTAAAACCGGAAGAATTA…	0.00208134	0.00471439
Missing	Ortholog_13334	0	49	45	PTS alpha-glucoside transporter subunit IIBC, PTS system mannose/fructose/sorbose-specific IIC component, PTS system, mannose-specific IIC component, pts system mannose-specific eiic component, hypothetical protein, putative mannose permease IIC component, PTS system, mannose/fructose/sorbose-specific IIC component, PTS system protein, fructose permease iic component, PTS system mannose/fructose/…	ELB77924.1	Cluster8	ATGTCTATTATTTCAATAATTTTAGTCGTATTAGTTGCCTTTCTAGCTGGTATGGAAGGTATTCTTGATGAATTTCAATTTCATCAACCACTAGTGGCATGTACATTGATCGGTTTAGTTACCGGTAACCTCGAAGCTGGTATCGTACTTGGCGGTACGCTTCAGATGATCGCTTTAGGTTGGGCAAATATCGGTGCCGCTGTAGCACCAGATGCTGCATTAGCATCAGTAGCATCAGCAATTATTTTAGTTTTAGGTGGACAAGGTGTTAAAGGTGTTCCTTCTGCGATCGCGATTGCCGTTCCTTTGGCTGTTGCAGGGTTGTTCTTAACAATGATCGTACGTACAATCGCTGTTCCAATCGTTCATTTGATGGATGCGGCTGCTGAAGAAGGAAAC…	0.00224553	0.00471439
Missing	Ortholog_2927	0	50	45	PTS mannose transporter subunit IID, mannose/fructose/sorbose family	ELB77925.1	Cluster8	TTGAAGGAGGAAAATAAAATGGCAGAAGAAAAAATCAAATTATCAAAAAAAGATCGTTTAGCTGTTGCGTGGCGCTCTACCTTCATTCAAGGTTCATGGAACTACGAACGTATGCAAAACGGTGGCTGGGCATTTTCTATGATTCCAGCAATCAAAAAATTATACAAAACAAAAGAAGAACGTTCTGCAGCATTAAAACGTCACTTGGAATTCTTTAATACACACCCATACATTGCTTCTCCAATTTTAGGGGTTACATTGGCTCTGGAAGAAGAACGTGCGAATGGCGCGCCTGTTGATGATGTAGCGATTCAAGGGGTTAAAGTAGGTATGATGGGTCCTTTAGCTGGTGTTGGTGACCCAGTGTTCTGGTTTACAGTACGTCCAATGCTAGGTGCA…	0.00208134	0.00471439
Missing	Ortholog_10392	0	50	45	hypothetical protein	ELB77926.1	Cluster8	ATGGTTCAATCAATCAATACAAAAGTAGACTTGGTAATTGATGCTACTTCGTTTACGGGTCTGACAGATTACGGGCAAATCATGATAGGTGATAATGGTTTTGAGTTTTACCATGCGCGAGATAGACGCAAATATATCCAAATTCCATGGGAAGAAGTGGATTATGTACTAGCATCAGTCATGCTAAAGGGAAAATGGATTCCTCGATATGCCATTCAAACGAAAAAAAATGGTACATACACATTTTCTTCCAAAGAACCTAAAAAAGTGCTTCGTGCGATCAGAGAATATGTAGATGAAGATAGAATGGTACAATCATTGAGTTTCTTTGATGTAGTGAAACGTGGTATTCGTAGTATGTTTAAACGCAAGTAA	0.00208134	0.00471439
Missing	Ortholog_5478	0	51	45	putative 2-oxoisovalerate dehydrogenase subunit beta	EPH60854.1	-	ATGGCACAAAAAACAATGATTCAAGCAATTACAGATGCCTTAGCTGTTGAAATGGAAAATGACAAAGAGATTTTAGTCTTTGGTGAAGATGTCGGTAAAAACGGCGGGGTTTTCCGTGCAACAGAAGGTTTACAAGAAAAATTCGGCGAAGATCGTGTCTTCGATACCCCTCTTGCTGAATCTGGTATCGGCGGCTTGGCTTTCGGTTTAGCATTAGAAGGTTTCCGTCCAGTTCCAGAAATCCAATTCTTTGGTTTCGTATTTGAAACATTTGACGAAATCGTTGGTCAAATGGCGCGTACTCGTTACCGTATGGGTGGTACACGTAATTTACCAATCACTATTCGTTCACCATTTGGTGGCGGTGTGCACACACCAGAATTGCACTCAGATAACTTG…	0.0019375	0.00471439
Enriched	Ortholog_3282	5	1	2	hypothetical protein	EPH64455.1	-	ATGGGAAAAGTATTTTCCAAATTGTTACGGCTCATTTTCAGTTTGGTCGTGGGTGCGCTTCTTCTTAAAGTAGTCATTGACTACCAAGACGTCATAAAAGCTGCATGGGAACAGTGGTGGACGCAGCAAAGTATAAGAATGTGA	0.00149985	0.00423951
Enriched	Ortholog_6736	7	4	3	hypothetical protein	ERK33255.1	-	ATGTTTCAATTAATGAAATGGTACTGGGTAACCGCAATTCAAGGGGGGCTTTACGCAATACTATTGTGGTTTTTTCTTCATAATGATTTCGATTTTTCAGTGCACAGACTAGTTGTAGGTAGCTTATTTTATCTTTGTATGATAGGGGTTATTAATTACACAATTTACAAAAGAAACACACGCCCGTAA	0.00220752	0.00102138
Enriched	Ortholog_12990	7	2	5	hypothetical protein	WP_016925870.1	-	ATGTGTAGAGGTATACAAAAGAGCCTAGCAATAGATACTAGGCTTTTTCCTATGGCTTTAAAATGTATACAGGTGGAATATGAATGTTGTTTGGACGATCACCGTTTCTGTCAGATAAACGTTGGAAAGCGCCGTGTAGACCTTCTACCAAATGACTGGATGGCAATAAATTGTGCCAATTTGTTACGATTTGATTTAATTTATTTAATCGATTCTGTTTTTCATTAA	0.000391643	0.0041823
Enriched	Ortholog_13777	10	2	9	hypothetical protein	WP_025478326.1	-	GTGCTGCTTTATCATTGGCACACGATTTCTCTTGAAAGTAAAAACAATTGTTCGTTTCAATTTAGGAAAAGAAATGTCAAAAACAGATTATATAAAGGTAGAAACATATTTAAAAAAGTACAAGCTATTTGTTTTTTGGGGCTTTGTGTTTCTTGCGATAAGTTTAATTTTGGTGTGTTTAAAAAAACTACCCTTCTTCTGAGAGTTCATTTGCAAGGTCTGCAGCTTCAAAATAAAGTTCTTCAGAAATCACATTCAATCCAATAA	1.24672e-05	0.00444284
* This table was sorted by ProteinID.
